# Supplementary material for: pH-Responsive Bovine Serum Albumin Nanoparticles Encapsulating Doxorubicin-Based Complexes Induce Cuproptosis in Lung Cancer Cells
Source: Pharmaceutics. 2026 Apr 26;18(5):526. doi: 10.3390/pharmaceutics18050526 (PMC13210156; doi:10.3390/pharmaceutics18050526)
Supplement: Supplementary file 1 [file pharmaceutics-18-00526-s001.zip]

Archive with 1 entries (1 files):
- pharmaceutics-4181438-supplementary.pdf
